# Supplementary material for: Morphological and Ultrastructural Collagen Defects: Impact and Implications in Dentinogenesis Imperfecta
Source: Dent J (Basel). 2023 Apr 3;11(4):95. doi: 10.3390/dj11040095 (PMC10137525; doi:10.3390/dj11040095)
Supplement: Supplementary file 1 [file dentistry-11-00095-s001.zip]

Archive with 1 entries (1 files):
- dentistry-2055921-supplementary.pdf
